# Supplementary material for: Physical Activity, Sedentary Time, and Psychosocial Functioning among Adults with Cancer: A Scoping Review
Source: Int J Environ Res Public Health. 2024 Feb 14;21(2):225. doi: 10.3390/ijerph21020225 (PMC10888167; doi:10.3390/ijerph21020225)
Supplement: Supplementary file 1 [file ijerph-21-00225-s001.zip]

Archive with 1 entries (1 files):
- ijerph-2810765-supplementary.pdf
